# Supplementary material for: Separation of Adjacent Light Rare Earth Elements Using Silica Gel Modified with Diglycolamic Acid
Source: Materials (Basel). 2024 May 30;17(11):2648. doi: 10.3390/ma17112648 (PMC11173636; doi:10.3390/ma17112648)
Supplement: Supplementary file 1 [file materials-17-02648-s001.zip]

Archive with 1 entries (1 files):
- materials-3007508-supplementary.pdf
